# Supplementary material for: Usefulness of BATF3 Immunohistochemistry in Diagnosing Classical Hodgkin Lymphoma
Source: Diagnostics (Basel). 2021 Jun 20;11(6):1123. doi: 10.3390/diagnostics11061123 (PMC8234195; doi:10.3390/diagnostics11061123)
Supplement: Supplementary file 1 [file diagnostics-11-01123-s001.zip]

Archive with 1 entries (1 files):
- diagnostics-1255210-supplementary.pdf
